# Supplementary material for: Atypical Bilateral Brain Synchronization in the Early Stage of Human Voice Auditory Processing in Young Children with Autism
Source: PLoS One. 2016 Apr 13;11(4):e0153077. doi: 10.1371/journal.pone.0153077 (PMC4830448; doi:10.1371/journal.pone.0153077)
Supplement: S1 Dataset — (XLSX) [file pone.0153077.s001.xlsx]

## Sheet: Sheet1
Group	Dender	Age in Month	Log-Omega 0-50ms	Log-Omega 50-100ms	Log-Omega 100-150ms	Log-Omega 150-200ms	Log-Omega200-250ms	Log-Omega 250-300ms	Log-Omega300-350ms	Log-Omega 350-400ms	Log-Omega400-450ms	Log-Omega 450-500ms	Log-Omega500-550ms	Log-Omega 550-600ms	Log-Omega600-650ms	Log-Omega 650-700ms	Log-Omega700-750ms	Log-Omega750-800ms
ASD	M	62	0.395	0.27	0.356	0.383	0.185	0.111	0.093	0.116	0.09	0.113	0.159	0.147	0.115	0.124	0.128	0.16
ASD	M	73	0.891	0.583	0.54	0.562	0.532	0.466	0.305	0.312	0.385	0.396	0.303	0.155	0.146	0.192	0.21	0.25
ASD	M	79	0.65	0.406	0.324	0.356	0.284	0.323	0.215	0.238	0.182	0.186	0.196	0.203	0.239	0.208	0.246	0.291
ASD	M	76	0.809	0.278	0.193	0.315	0.444	0.358	0.333	0.258	0.298	0.306	0.335	0.311	0.26	0.367	0.258	0.238
ASD	M	86	0.601	0.294	0.386	0.519	0.438	0.225	0.167	0.154	0.177	0.262	0.231	0.213	0.281	0.23	0.227	0.264
ASD	M	63	0.771	0.36	0.198	0.305	0.158	0.057	0.05	0.072	0.103	0.097	0.096	0.099	0.168	0.319	0.334	0.496
ASD	M	56	0.634	0.239	0.099	0.105	0.157	0.189	0.135	0.171	0.261	0.312	0.365	0.364	0.257	0.265	0.316	0.296
ASD	M	66	0.584	0.217	0.185	0.373	0.402	0.238	0.211	0.148	0.159	0.139	0.159	0.149	0.146	0.236	0.396	0.447
ASD	M	68	0.728	0.531	0.493	0.246	0.106	0.096	0.131	0.166	0.114	0.109	0.118	0.154	0.278	0.355	0.411	0.505
ASD	M	75	0.704	0.51	0.33	0.352	0.29	0.13	0.09	0.128	0.154	0.17	0.272	0.272	0.142	0.159	0.229	0.185
ASD	M	72	0.646	0.194	0.099	0.16	0.221	0.275	0.353	0.268	0.254	0.16	0.073	0.066	0.103	0.235	0.234	0.2
ASD	M	76	0.695	0.372	0.268	0.298	0.138	0.123	0.141	0.097	0.078	0.074	0.083	0.135	0.137	0.151	0.18	0.261
ASD	M	62	0.694	0.379	0.19	0.42	0.281	0.206	0.231	0.227	0.168	0.111	0.097	0.116	0.123	0.14	0.177	0.304
ASD	M	70	0.569	0.174	0.211	0.374	0.215	0.127	0.091	0.103	0.079	0.071	0.165	0.177	0.236	0.224	0.208	0.296
ASD	M	70	0.69	0.214	0.121	0.293	0.332	0.336	0.275	0.395	0.212	0.159	0.334	0.353	0.23	0.272	0.271	0.351
ASD	F	68	0.633	0.204	0.24	0.325	0.148	0.097	0.103	0.178	0.138	0.135	0.222	0.263	0.196	0.182	0.212	0.215
ASD	M	69	0.656	0.164	0.09	0.268	0.257	0.275	0.099	0.084	0.046	0.046	0.061	0.085	0.147	0.152	0.208	0.324
ASD	M	72	0.669	0.508	0.503	0.212	0.083	0.064	0.087	0.083	0.099	0.113	0.218	0.233	0.212	0.232	0.251	0.343
ASD	M	67	0.644	0.282	0.291	0.388	0.198	0.2	0.142	0.113	0.104	0.071	0.087	0.152	0.165	0.267	0.327	0.311
ASD	M	67	0.647	0.462	0.368	0.337	0.212	0.225	0.111	0.087	0.114	0.143	0.159	0.137	0.24	0.263	0.301	0.336
ASD	M	50	0.75	0.506	0.261	0.394	0.512	0.366	0.194	0.101	0.066	0.075	0.084	0.088	0.101	0.142	0.281	0.305
ASD	M	48	0.653	0.491	0.375	0.223	0.077	0.057	0.112	0.288	0.26	0.232	0.298	0.335	0.293	0.203	0.217	0.264
ASD	M	71	0.678	0.424	0.264	0.383	0.173	0.173	0.265	0.375	0.278	0.277	0.357	0.449	0.362	0.34	0.246	0.246
ASD	F	76	0.71	0.53	0.255	0.349	0.485	0.287	0.403	0.314	0.21	0.235	0.246	0.25	0.284	0.327	0.443	0.564
ASD	M	47	0.568	0.232	0.167	0.389	0.165	0.107	0.207	0.358	0.345	0.332	0.344	0.307	0.299	0.331	0.267	0.225
ASD	F	76	0.787	0.149	0.127	0.285	0.318	0.142	0.129	0.092	0.135	0.137	0.176	0.2	0.197	0.215	0.199	0.265
ASD	M	92	0.614	0.305	0.18	0.363	0.389	0.311	0.261	0.369	0.285	0.221	0.185	0.248	0.375	0.287	0.262	0.287
ASD	F	40	0.752	0.389	0.127	0.17	0.278	0.385	0.37	0.32	0.319	0.209	0.232	0.264	0.29	0.312	0.293	0.243
ASD	M	47	0.658	0.359	0.242	0.262	0.156	0.09	0.098	0.135	0.213	0.274	0.425	0.426	0.407	0.343	0.3	0.314
ASD	M	63	0.62	0.399	0.276	0.335	0.3	0.254	0.269	0.321	0.217	0.178	0.146	0.198	0.319	0.366	0.394	0.302
ASD	M	72	0.673	0.273	0.203	0.289	0.165	0.132	0.118	0.168	0.138	0.177	0.224	0.204	0.192	0.247	0.253	0.276
ASD	M	77	0.641	0.543	0.509	0.205	0.121	0.133	0.185	0.151	0.142	0.189	0.187	0.177	0.259	0.237	0.302	0.414
ASD	F	54	0.69	0.402	0.27	0.415	0.264	0.16	0.169	0.23	0.277	0.285	0.21	0.168	0.174	0.229	0.261	0.286
ASD	F	56	0.684	0.418	0.315	0.309	0.285	0.371	0.283	0.186	0.242	0.29	0.346	0.4	0.444	0.376	0.365	0.337
ASD	F	57	0.568	0.498	0.281	0.396	0.319	0.216	0.24	0.404	0.392	0.314	0.237	0.248	0.284	0.286	0.367	0.39
ASD	M	77	0.382	0.236	0.272	0.401	0.295	0.186	0.218	0.283	0.267	0.315	0.421	0.38	0.37	0.381	0.369	0.395
ASD	M	62	0.598	0.607	0.538	0.414	0.216	0.235	0.221	0.131	0.174	0.185	0.238	0.231	0.193	0.165	0.187	0.262
ASD	M	54	0.621	0.348	0.263	0.444	0.384	0.264	0.163	0.182	0.209	0.148	0.206	0.199	0.201	0.178	0.312	0.448
ASD	M	70	0.48	0.344	0.157	0.171	0.189	0.351	0.299	0.327	0.364	0.435	0.515	0.538	0.437	0.315	0.259	0.272
ASD	M	75	0.723	0.41	0.327	0.417	0.278	0.147	0.123	0.199	0.177	0.148	0.3	0.296	0.331	0.362	0.33	0.303
ASD	M	72	0.587	0.143	0.08	0.189	0.431	0.344	0.25	0.42	0.243	0.161	0.183	0.209	0.274	0.23	0.26	0.246
ASD	F	69	0.609	0.227	0.297	0.263	0.224	0.165	0.159	0.155	0.159	0.117	0.152	0.221	0.171	0.204	0.386	0.445
ASD	F	68	0.423	0.127	0.176	0.416	0.347	0.305	0.432	0.345	0.28	0.278	0.359	0.369	0.317	0.248	0.271	0.364
ASD	M	68	0.654	0.167	0.129	0.362	0.212	0.15	0.14	0.205	0.176	0.159	0.127	0.162	0.34	0.344	0.29	0.22
ASD	M	76	0.459	0.112	0.095	0.282	0.294	0.246	0.116	0.222	0.143	0.06	0.068	0.104	0.167	0.17	0.169	0.223
ASD	M	70	0.714	0.304	0.138	0.182	0.407	0.392	0.193	0.215	0.227	0.203	0.392	0.343	0.336	0.349	0.366	0.43
ASD	M	73	0.637	0.296	0.407	0.332	0.176	0.125	0.07	0.06	0.049	0.056	0.067	0.12	0.174	0.337	0.403	0.301
ASD	F	75	0.443	0.131	0.216	0.356	0.302	0.218	0.34	0.309	0.268	0.395	0.362	0.222	0.238	0.316	0.2	0.244
ASD	F	67	0.685	0.551	0.223	0.269	0.493	0.284	0.223	0.329	0.33	0.242	0.194	0.249	0.259	0.259	0.277	0.272
ASD	M	38	0.646	0.534	0.379	0.275	0.186	0.097	0.116	0.103	0.1	0.123	0.127	0.144	0.206	0.194	0.203	0.298
TD	M	47	0.51	0.261	0.273	0.414	0.324	0.312	0.26	0.288	0.419	0.378	0.378	0.371	0.379	0.356	0.375	0.369
TD	M	53	0.737	0.37	0.35	0.44	0.524	0.326	0.286	0.364	0.375	0.207	0.211	0.367	0.377	0.326	0.373	0.492
TD	M	59	0.515	0.488	0.347	0.264	0.151	0.082	0.09	0.105	0.118	0.201	0.242	0.257	0.381	0.313	0.354	0.343
TD	M	46	0.514	0.332	0.238	0.251	0.32	0.333	0.218	0.117	0.138	0.122	0.143	0.17	0.171	0.338	0.431	0.438
TD	M	36	0.732	0.474	0.167	0.132	0.289	0.244	0.252	0.291	0.302	0.291	0.367	0.528	0.51	0.528	0.388	0.393
TD	M	38	0.662	0.503	0.35	0.37	0.569	0.489	0.395	0.388	0.349	0.233	0.265	0.334	0.368	0.398	0.433	0.477
TD	F	60	0.711	0.482	0.414	0.374	0.184	0.149	0.204	0.415	0.383	0.26	0.226	0.22	0.235	0.283	0.166	0.111
TD	F	36	0.504	0.389	0.33	0.321	0.203	0.118	0.123	0.157	0.168	0.267	0.278	0.104	0.057	0.077	0.078	0.067
TD	F	37	0.51	0.398	0.122	0.129	0.244	0.351	0.353	0.185	0.107	0.06	0.12	0.305	0.495	0.41	0.297	0.406
TD	M	50	0.449	0.193	0.167	0.202	0.203	0.215	0.179	0.138	0.136	0.158	0.199	0.253	0.354	0.381	0.359	0.31
TD	F	64	0.58	0.317	0.216	0.172	0.104	0.133	0.16	0.264	0.463	0.391	0.253	0.19	0.252	0.251	0.224	0.208
TD	M	43	0.855	0.413	0.152	0.255	0.369	0.297	0.388	0.346	0.438	0.259	0.306	0.294	0.314	0.247	0.335	0.398
TD	M	47	0.572	0.292	0.312	0.349	0.23	0.095	0.066	0.148	0.146	0.156	0.169	0.166	0.309	0.31	0.289	0.247
TD	F	63	0.27	0.184	0.337	0.289	0.139	0.123	0.145	0.113	0.083	0.125	0.223	0.286	0.279	0.263	0.247	0.318
TD	F	57	0.107	0.087	0.261	0.441	0.386	0.234	0.125	0.136	0.099	0.267	0.312	0.272	0.215	0.327	0.261	0.311
TD	M	67	0.715	0.337	0.202	0.266	0.451	0.275	0.138	0.178	0.244	0.288	0.266	0.193	0.264	0.223	0.215	0.279
TD	M	61	0.522	0.158	0.116	0.157	0.391	0.318	0.247	0.176	0.145	0.193	0.152	0.267	0.281	0.185	0.207	0.248
TD	M	70	0.634	0.382	0.307	0.355	0.257	0.203	0.152	0.241	0.187	0.214	0.187	0.112	0.142	0.218	0.237	0.271
TD	M	70	0.561	0.434	0.282	0.116	0.072	0.067	0.093	0.158	0.103	0.06	0.156	0.234	0.099	0.061	0.058	0.072
TD	M	75	0.443	0.288	0.279	0.195	0.166	0.107	0.187	0.367	0.272	0.29	0.273	0.112	0.107	0.116	0.191	0.265
TD	M	75	0.633	0.4	0.398	0.234	0.114	0.128	0.136	0.217	0.146	0.218	0.389	0.34	0.358	0.437	0.352	0.312
TD	M	88	0.431	0.266	0.348	0.335	0.173	0.136	0.33	0.35	0.229	0.26	0.263	0.194	0.245	0.256	0.263	0.222
TD	M	85	0.294	0.08	0.138	0.334	0.393	0.136	0.092	0.092	0.059	0.076	0.078	0.122	0.205	0.401	0.383	0.32
TD	F	69	0.359	0.278	0.305	0.362	0.282	0.093	0.071	0.116	0.142	0.149	0.125	0.203	0.283	0.349	0.32	0.357
TD	M	70	0.679	0.249	0.299	0.462	0.232	0.231	0.231	0.112	0.101	0.185	0.206	0.277	0.336	0.282	0.384	0.476
TD	M	75	0.609	0.286	0.21	0.377	0.199	0.108	0.117	0.092	0.095	0.091	0.117	0.125	0.194	0.286	0.326	0.391
TD	M	65	0.555	0.271	0.175	0.288	0.348	0.342	0.482	0.245	0.151	0.172	0.227	0.231	0.235	0.388	0.414	0.472
TD	M	85	0.58	0.318	0.234	0.396	0.182	0.109	0.152	0.17	0.14	0.121	0.162	0.231	0.235	0.254	0.323	0.394
TD	F	61	0.361	0.096	0.132	0.35	0.244	0.266	0.287	0.256	0.163	0.163	0.101	0.087	0.126	0.141	0.181	0.384
TD	F	80	0.408	0.208	0.218	0.377	0.319	0.147	0.095	0.12	0.164	0.178	0.256	0.308	0.37	0.441	0.453	0.427
TD	F	81	0.612	0.164	0.183	0.303	0.109	0.097	0.209	0.193	0.169	0.151	0.212	0.223	0.352	0.622	0.522	0.311
TD	F	82	0.492	0.126	0.097	0.237	0.29	0.16	0.185	0.199	0.18	0.167	0.234	0.25	0.287	0.286	0.345	0.451
TD	M	78	0.583	0.513	0.571	0.318	0.143	0.088	0.065	0.095	0.096	0.096	0.071	0.102	0.126	0.196	0.217	0.302
TD	M	71	0.607	0.249	0.215	0.38	0.249	0.18	0.17	0.174	0.173	0.225	0.287	0.233	0.132	0.134	0.237	0.329
TD	M	52	0.496	0.267	0.231	0.362	0.227	0.139	0.072	0.075	0.038	0.031	0.062	0.085	0.122	0.29	0.49	0.626
TD	M	76	0.7	0.543	0.323	0.396	0.306	0.182	0.1	0.064	0.084	0.085	0.148	0.176	0.157	0.165	0.226	0.215
TD	M	77	0.386	0.155	0.133	0.336	0.375	0.171	0.1	0.094	0.073	0.102	0.169	0.128	0.166	0.182	0.241	0.238
TD	M	71	0.694	0.248	0.294	0.311	0.08	0.07	0.08	0.171	0.219	0.231	0.357	0.328	0.25	0.182	0.153	0.189
TD	M	77	0.542	0.232	0.323	0.243	0.081	0.103	0.203	0.271	0.219	0.244	0.218	0.147	0.146	0.185	0.225	0.28
TD	M	66	0.629	0.249	0.203	0.314	0.269	0.3	0.293	0.148	0.211	0.191	0.15	0.206	0.323	0.344	0.281	0.453
TD	M	67	0.459	0.231	0.113	0.346	0.219	0.109	0.069	0.09	0.127	0.11	0.159	0.146	0.261	0.248	0.277	0.216
TD	M	78	0.251	0.349	0.279	0.32	0.153	0.166	0.096	0.136	0.141	0.17	0.293	0.406	0.356	0.371	0.297	0.443
TD	M	67	0.614	0.499	0.189	0.153	0.203	0.286	0.388	0.286	0.274	0.325	0.328	0.397	0.382	0.397	0.316	0.263
TD	M	63	0.495	0.4	0.366	0.262	0.129	0.081	0.07	0.105	0.204	0.163	0.134	0.145	0.211	0.362	0.281	0.249
TD	M	76	0.532	0.222	0.136	0.29	0.181	0.128	0.117	0.087	0.165	0.137	0.192	0.249	0.24	0.181	0.205	0.222
TD	M	71	0.528	0.494	0.387	0.261	0.16	0.177	0.114	0.105	0.091	0.087	0.145	0.221	0.216	0.347	0.538	0.543
TD	M	94	0.579	0.276	0.372	0.232	0.127	0.169	0.204	0.13	0.184	0.186	0.152	0.145	0.251	0.181	0.138	0.33
TD	M	85	0.734	0.256	0.404	0.355	0.302	0.145	0.098	0.083	0.073	0.078	0.092	0.089	0.129	0.151	0.291	0.374
TD	M	97	0.648	0.216	0.16	0.37	0.296	0.246	0.206	0.173	0.114	0.106	0.142	0.121	0.156	0.227	0.274	0.235
TD	M	77	0.617	0.206	0.266	0.359	0.158	0.087	0.094	0.099	0.135	0.225	0.267	0.244	0.302	0.318	0.256	0.269
